# Supplementary material for: UHPLC-QTOF-ESI-MS/MS, SNAP-MS Identification, In Silico Prediction of Pharmacokinetic Properties of Constituents from the Stem Bark of Holarrhena floribunda (G. Don) T. Durand and Schinz (Apocynaceae)
Source: Biomolecules. 2025 Oct 4;15(10):1415. doi: 10.3390/biom15101415 (PMC12564223; doi:10.3390/biom15101415)
Supplement: Supplementary file 1 [file biomolecules-15-01415-s001.zip]

Archive with 1 entries (1 files):
- biomolecules-3873852-supplementary.pdf
